# Supplementary material for: Emergence of azithromycin-resistant extensively drug-resistant Salmonella Kentucky ST314 in Taiwan
Source: Front Microbiol. 2026 Jun 1;17:1832575. doi: 10.3389/fmicb.2026.1832575 (PMC13265453; doi:10.3389/fmicb.2026.1832575)
Supplement: Supplementary file 2 [file Table_1.xlsx]

## Sheet: Table S1
Table S1. Metadata, genomic features, and antimicrobial susceptibility profiles of Salmonella enterica serovar Kentucky isolates analyzed in this study.
Key	LabID	BioProject	BioSample	SRA	cdc_id	IsolatYear	SourceCountry	SourceType	WGS Illumina/ONT	Number of contigs	Genome size (bp)	SISTR_serotype	MLST ST	SNP cluster	MDR	XDR	AZiR-XDR	IncFIB(pB171)	ARGs_all	Mutations_all	Inc_all	AZI_Azithromycin	AMP_Ampicillin	FOT_Cefotaxime	TAZ_Ceftazidime	MERO_Meropenem	NAL_Nalidixic Acid	CIP_Ciprofloxacin	AMI_Amikacin	GEN_Gentamicin	CHL_Chloramphenicol	SMX_Sulfamethoxazole	TMP_Trimethoprim	TET_Tetracycline	TGC_Tigecycline	COL_Colistin	AZI_Azithromycin_MIC	AMP_Ampicillin_MIC	FOT_Cefotaxime_MIC	TAZ_Ceftazidime_MIC	MERO_MICeropenem_MIC	NAL_Nalidixic Acid_MIC	CIP_Ciprofloxacin_MIC	AMI_Amikacin_MIC	GEN_Gentamicin_MIC	CHL_Chloramphenicol_MIC	SMX_Sulfamethoxazole_MIC	TMP_Trimethoprim_MIC	TET_Tetracycline_MIC
CS032	NCYU_Kao	PRJNA478278	SAMN54912472	SRR36995312	CS 032	2011	Taiwan	Chicken	Yes/No	90	5058140	Kentucky	198	PDS000253588.1	Yes				aadA1;aadA2_p;aph(3')-IIa;aph(6)-Ic;blaTEM-176;ble_p;catA2;cmlA1;dfrA12;floR;sul2;sul3;tet(A)		Col(pHAD28);IncHI2;IncHI2A	S	R	S	S	S	S	S	S	S	R	R	R	R	S	S	4	64	0.25	0.5	0.03	4	0.01	4	0.5	128	1024	32	64
CS033	NCYU_Kao	PRJNA478278	SAMN54912473	SRR36995301	CS 033	2011	Taiwan	Chicken	Yes/No	80	4988522	Kentucky	198	PDS000253588.1					aph(3')-IIa;aph(6)-Ic;ble_p;floR;sul2		Col(pHAD28);IncHI2;IncHI2A	S	S	S	S	S	S	S	S	S	R	R	S	S	S	S	4	1	0.25	0.5	0.03	4	0.01	4	0.5	128	1024	0.25	2
LSC010	NCYU_Kao	PRJNA478278	SAMN54912474	SRR36995290	LSC010	2013	Taiwan	Chicken	Yes/No	78	4873592	Kentucky	152	PDS000032526.24					blaCMY-2		IncI1-I(Alpha);IncX1	S	R	R	R	S	S	S	S	S	S	S	S	S	S	S	4	64	8	16	0.03	4	0.01	4	0.5	8	32	0.25	2
NC05.396	CDCC2005Hospital	PRJEB39546	SAMEA7113522	ERR4400030	NC05.396	2005	Taiwan	Human	Yes/No	49	4882098	Kentucky	198	PDS000032568.37					blaCMY-2		Col(pHAD28);IncI1-I(Alpha);ColpVC	S	R	R	R	S	S	S	S	S	S	S	S	S	S	S	4	64	8	16	0.03	4	0.01	4	1	8	8	0.25	2
R15.1269	CDCC2015Hospital	PRJNA478278	SAMN54912475	SRR36995279	ST15.030	2015	Taiwan	Human	Yes/No	69	4673582	Kentucky	314	PDS000253584.1								S	S	S	S	S	S	S	S	S	S	S	S	S	S	S	4	1	0.25	0.5	0.03	4	0.03	4	0.5	8	32	0.25	2
R15.2799	CDCC2015Hospital	PRJNA478278	SAMN54912476	SRR36995268	NP15.043	2015	Taiwan	Human	Yes/No	51	4813107	Kentucky	198	PDS000251222.8					aph(3'')-Ib;aph(6)-Id;blaTEM-1;sul1;tet(A);aac(3)-Id;aadA7	gyrA_D87N;gyrA_S83F;parC_S80I	ColpVC	S	R	S	S	S	R	R	S	R	S	R	S	R	R	S	4	64	0.25	1	0.03	128	16	4	16	8	1024	0.25	64
R16.1211	CDCC2016Hospital	PRJNA478278	SAMN54912477	SRR36995260	NB16.014	2016	Taiwan	Human	Yes/No	66	4826495	Kentucky	198	PDS000253588.1							Col(pHAD28);ColpVC	S	S	S	S	S	S	S	S	S	S	S	S	S	S	S	8	2	0.25	0.5	0.03	8	0.03	4	0.5	8	32	0.5	2
R16.4780	CDCC2016Hospital	PRJNA478278	SAMN53299072	SRR36093049	CG16.161	2016	Taiwan	Human	Yes/No	79	4687766	Kentucky	314	PDS000253584.1								S	S	S	S	S	S	S	S	S	S	S	S	S	R	S	4	1	0.25	0.5	0.03	4	0.03	4	0.5	8	64	0.25	2
R17.3196	NCYU_Kao	PRJNA478278	SAMN54912478	SRR36995259	C400	2017	Taiwan	Chicken	Yes/No	161	4980991	Kentucky	152	PDS000217831.37					aadA1;aph(3'')-Ib;aph(6)-Id;floR;tet(B);tet(M);blaTEM-215		IncFIB(AP001918);IncFII;IncX1	S	R	S	S	S	S	S	S	S	R	S	S	R	S	S	4	64	0.25	0.25	0.03	4	0.01	4	0.5	128	16	0.25	64
R17.5229	CDCC2017Hospital	PRJNA478278	SAMN54912479	SRR36995258	NJ17.244	2017	Taiwan	Human	Yes/No	59	4849406	Kentucky	198	PDS000253588.1							Col(pHAD28)	S	S	S	S	S	S	S	S	S	S	S	S	S	S	S	4	1	0.25	0.5	0.03	4	0.01	4	0.5	8	32	0.25	2
R17.5342	CDCC2017Hospital	PRJNA478278	SAMN54912480	SRR36995323	NA17.683	2017	Taiwan	Human	Yes/Yes	101/4	5041864/5071701	Kentucky	198	PDS000251222.8	Yes	Yes	Yes		aac(6')-Ib3;aadA5;aph(3'')-Ib;aph(3')-VI;aph(6)-Id;blaCMY-16;blaNDM-1;dfrA17;erm(B);floR;fosA3;mph(A);mph(E);msr(E);sul1;sul2;tet(A)	gyrA_D87N;gyrA_S83F;parC_S80I	IncC;Col440I	R	R	R	R	R	R	R	S	S	R	R	R	R	S	S	128	64	8	16	4	128	8	4	0.5	64	1024	32	64
R17.5432	CDCC2017Hospital	PRJNA478278	SAMN54912481	SRR36995324	S17.8	2017	Taiwan	Human	Yes/Yes	113/3	5042272/5071222	Kentucky	198	PDS000251222.8	Yes	Yes	Yes		aac(6')-Ib3;aadA5;aph(3'')-Ib;aph(3')-VI;aph(6)-Id;blaCMY-16;blaNDM-1;dfrA17;erm(B);floR;fosA3;mph(A);mph(E);msr(E);sul1;sul2;tet(A)	gyrA_D87N;gyrA_S83F;parC_S80I	IncC;Col440I	R	R	R	R	R	R	R	S	S	R	R	R	R	S	S	128	64	8	16	1	128	16	4	1	128	1024	32	64
R17.5449	TFDA2017	PRJNA478278	SAMN54912482	SRR36995322	106DB-FA-E-00032	2017	Taiwan	Chicken meat	Yes/No	72	4911507	Kentucky	198	PDS000253588.1					aadA1;aph(6)-Id_p;dfrA12;sul3;tet(A)		Col(pHAD28);IncFIB(K)	S	S	S	S	S	S	S	S	S	S	R	R	R	R	S	4	1	0.25	0.5	0.03	4	0.01	4	0.5	8	1024	32	64
R17.5460	TFDA2017	PRJNA478278	SAMN54912483	SRR36995321	106DB-FA-E-00049	2017	Taiwan	Chicken meat	Yes/No	61	4915819	Kentucky	198	PDS000253588.1					aadA1;aph(6)-Id_p;dfrA12;floR;sul3;tet(A)		Col(pHAD28);IncFIB(K)	S	S	S	S	S	S	S	S	S	R	R	R	R	R	S	4	1	0.25	0.5	0.03	4	0.01	4	0.5	128	1024	32	64
R17.5462	TFDA2017	PRJNA478278	SAMN54912484	SRR36995320	106DB-FA-E-00056	2017	Taiwan	Chicken meat	Yes/No	72	4825224	Kentucky	198	PDS000253588.1							Col(pHAD28)	S	S	S	S	S	S	S	S	S	S	S	S	S	S	S	8	2	0.25	0.5	0.03	8	0.03	4	0.5	8	32	0.5	2
R18.0931	CDCC2018Hospital	PRJNA478278	SAMN54912485	SRR36995319	NA18.161	2018	Taiwan	Human	Yes/No	66	4700522	Kentucky	314	PDS000072600.66	Yes				aadA1;aph(3')-Ia;blaTEM-1;dfrA5;floR;sul3;tet(A)	gyrA_D87G		S	R	S	S	S	R	I	S	S	R	R	R	R	S	S	4	64	0.25	0.5	0.03	128	0.25	4	0.5	128	1024	32	64
R18.2114	CDCC2018Hospital	PRJNA478278	SAMN54912486	SRR36995318	NJ18.138	2018	Taiwan	Human	Yes/No	60	4917026	Kentucky	198	Not assigned					aadA1;dfrA12;floR;sul3;tet(A)		Col(pHAD28);IncFIB(K)	S	S	S	S	S	S	S	S	S	R	R	R	R	R	S	4	1	0.25	0.5	0.03	4	0.01	4	0.5	128	1024	32	64
R19.0150	2019_CDCC_Market	PRJNA478278	SAMN54912487	SRR36995317	L19C.007-T-1	2019	Taiwan	Chicken meat	Yes/No	91	4922607	Kentucky	314	PDS000072600.66	Yes				aadA1_p;aadA2;aph(3')-IIa;aph(6)-Ic;blaTEM-176;ble_p;dfrA12;floR;lnu(F);sul3;tet(A);tet(M)		IncHI2;IncHI2A	S	R	S	S	S	S	S	NA	S	R	R	R	R	R	S	8	128	0.5	1	0.06	8	0.03	NA	0.5	256	2048	64	128
R19.0269	2019_CDCC_Market	PRJNA478278	SAMN54912488	SRR36995316	L19035-2-T	2019	Taiwan	Chicken meat	Yes/No	70	4699453	Kentucky	314	PDS000072600.66	Yes				aadA1;aph(3')-Ia;blaTEM-1;dfrA5;floR;sul3;tet(A)	gyrA_D87G		S	R	S	S	S	R	I	NA	S	R	R	R	R	R	S	16	128	0.25	1	0.06	256	0.25	NA	1	256	2048	64	128
R19.0552	CDCC2019Hospital	PRJNA478278	SAMN54912489	SRR36995315	CG19.030	2019	Taiwan	Human	Yes/No	63	4673599	Kentucky	314	PDS000072600.66						gyrA_D87G		S	S	S	S	S	R	I	NA	S	S	S	S	S	S	S	16	1	0.25	0.5	0.06	256	0.25	NA	0.5	8	128	0.5	2
R19.0775	2019_CDCC_Market	PRJNA478278	SAMN54912490	SRR36995314	L19C069-TT-1	2019	Taiwan	Chicken meat	Yes/No	64	4690078	Kentucky	314	PDS000072600.66	Yes				aadA1;aph(3')-Ia;blaTEM-1;dfrA5;floR;sul3;tet(A)	gyrA_D87G		S	R	S	S	S	R	I	NA	S	R	R	R	R	R	S	16	128	0.25	1	0.06	256	0.25	NA	1	256	2048	64	128
R19.0932	CDCC2019Hospital	PRJNA478278	SAMN54912491	SRR36995313	NX19.041	2019	Taiwan	Human	Yes/No	76	4701239	Kentucky	314	PDS000072600.66	Yes				aadA1;aph(3')-Ia;blaTEM-1;dfrA5;floR;sul3;tet(A)	gyrA_D87G		S	R	S	S	S	R	I	NA	S	R	R	R	R	R	S	8	128	0.25	1	0.06	256	0.25	NA	1	256	2048	64	128
R19.1451	CDCC2019Hospital	PRJNA478278	SAMN54912492	SRR36995311	SA19.052	2019	Taiwan	Human	Yes/No	73	4699406	Kentucky	314	PDS000072600.66	Yes				aadA1;aph(3')-Ia;blaTEM-1;dfrA5;floR;sul3;tet(A)	gyrA_D87G		S	R	S	S	S	R	I	NA	S	R	R	R	R	S	S	8	128	0.5	1	0.06	256	0.25	NA	1	256	2048	64	128
R19.2745	2019_CDCC_Market	PRJNA478278	SAMN54912493	SRR36995310	L19C189-RV	2019	Taiwan	Chicken meat	Yes/No	88	4916252	Kentucky	314	PDS000072600.66	Yes				aadA1_p;aadA2;aph(3')-IIa;aph(6)-Ic;blaTEM-176;ble_p;dfrA12;floR;lnu(F);sul3;tet(A);tet(M)		IncHI2;IncHI2A	S	R	S	S	S	S	S	NA	S	R	R	R	R	R	S	8	128	0.5	2	0.06	8	0.03	NA	0.5	256	2048	64	128
R21.0533	CDCC2021Hospital	PRJNA478278	SAMN54912494	SRR36995309	NX21.018	2021	Taiwan	Human	Yes/No	80	4799025	Kentucky	314	PDS000072600.66	Yes				aadA1;aph(3')-Ia;blaTEM-1;dfrA5;floR;sul3;tet(A)	gyrA_D87G	p0111	S	R	S	S	S	R	I	NA	S	R	R	R	R	R	S	16	128	0.25	1	0.06	256	0.25	NA	2	256	2048	64	128
R21.1208	CDCC2021Hospital	PRJNA478278	SAMN54912495	SRR36995308	SA21.053	2021	Taiwan	Human	Yes/No	67	4699878	Kentucky	314	PDS000072600.66	Yes				aadA1;aph(3')-Ia;blaTEM-1;dfrA5;floR;sul3;tet(A)	gyrA_D87G		S	R	S	S	S	R	R	NA	S	R	R	R	R	R	S	16	128	0.25	1	0.06	256	1	NA	2	256	2048	64	128
R21.1319	CDCC2021Hospital	PRJNA478278	SAMN53299073	SRR36093048	SG21.059	2021	Taiwan	Human	Yes/No	81	4807025	Kentucky	314	PDS000072600.66	Yes				aac(3)-IId;aadA1;aph(3')-Ia;blaTEM-1;dfrA14;dfrA5;floR;sul3;tet(A)	gyrA_D87G	IncI1-I(Alpha)	S	R	S	S	S	R	I	NA	R	R	R	R	R	R	S	16	128	0.25	1	0.06	256	0.25	NA	64	256	2048	64	128
R21.1391	CDCC2021Hospital	PRJNA478278	SAMN54912496	SRR36995307	CD21.096	2021	Taiwan	Human	Yes/No	85	4706614	Kentucky	314	PDS000072600.66	Yes				aadA1;aph(3')-Ia;blaTEM-1;dfrA5;floR;sul3;tet(A)	gyrA_D87G		S	R	S	S	S	R	I	NA	S	R	R	R	R	R	S	16	128	0.25	1	0.06	256	0.25	NA	1	256	2048	64	128
R21.1686	CDCC2021Hospital	PRJNA478278	SAMN53299074	SRR36093047	SA21.105	2021	Taiwan	Human	Yes/No	70	4700007	Kentucky	314	PDS000072600.66	Yes				aadA1;aph(3')-Ia;blaTEM-1;dfrA5;floR;sul3;tet(A)	gyrA_D87G		S	R	S	S	S	R	I	NA	S	R	R	R	R	R	S	16	128	0.25	1	0.06	256	0.5	NA	1	256	2048	64	128
R21.2116	CDCC2021Hospital	PRJNA478278	SAMN53299075	SRR36093046	CD21.169	2021	Taiwan	Human	Yes/No	89	4760741	Kentucky	314	PDS000072600.66	Yes				aadA1;aph(3')-Ia;blaTEM-1;dfrA5;floR;sul3;tet(A)	gyrA_D87G	IncN	S	R	S	S	S	R	I	NA	S	R	R	R	R	S	S	16	128	0.25	1	0.06	256	0.25	NA	1	256	2048	64	128
R21.2127	CDCC2021Hospital	PRJNA478278	SAMN53299076	SRR36093044	NA21.334	2021	Taiwan	Human	Yes/No	91	4828482	Kentucky	314	PDS000072600.66	Yes	Yes			aac(3)-IId;aadA1;aph(3')-Ia;blaCMY-2;blaTEM-1;dfrA14;dfrA5;floR;sul3;tet(A)	gyrA_D87G	Col(pHAD28);IncI1-I(Alpha)	S	R	R	R	S	R	I	S	R	R	R	R	R	R	S	8	64	8	16	0.03	128	0.25	4	32	128	1024	32	64
R21.2353	CDCC2021Hospital	PRJNA478278	SAMN53299077	SRR36093043	NJ21.073	2021	Taiwan	Human	Yes/No	82	4914205	Kentucky	314	PDS000072600.66	Yes				aadA1_p;aadA2;aph(3')-IIa;aph(6)-Ic;blaTEM-176;ble_p;dfrA12;floR;lnu(F);sul3;tet(A);tet(M)		IncHI2;IncHI2A	S	R	S	S	S	S	S	S	S	R	R	R	R	S	S	4	64	0.25	1	0.03	4	0.03	4	0.5	128	1024	32	64
R22.0093	2022_CDCC_Market	PRJNA478278	SAMN53299078	SRR36093042	FC22-S-010-1	2022	Taiwan	Chicken meat	Yes/No	83	4762976	Kentucky	314	PDS000072600.66	Yes				aadA1;aph(3')-Ia;blaTEM-1;dfrA5;floR;sul3;tet(A);estT	gyrA_D87G	IncN	S	R	S	S	S	R	I	NA	S	R	R	R	R	S	S	8	128	0.25	0.5	0.03	256	0.25	NA	1	256	2048	64	128
R22.0207	2022_CDCC_Market	PRJNA478278	SAMN54912497	SRR36995306	FC22-S-028-1	2022	Taiwan	Chicken meat	Yes/No	66	4742739	Kentucky	314	PDS000072600.66	Yes				aadA1;aph(3')-Ia;blaTEM-1;dfrA5;floR;sul3;tet(A)	gyrA_D87G	IncN	S	R	S	S	S	R	I	NA	S	R	R	R	R	S	S	8	128	0.25	0.5	0.03	256	0.12	NA	0.5	256	2048	64	128
R22.0451	2022_CDCC_Market	PRJNA478278	SAMN54912498	SRR36995305	FC22-S-045-1	2022	Taiwan	Chicken meat	Yes/No	79	4903744	Kentucky	314	PDS000072600.66	Yes				aadA1_p;aadA2;aph(3')-IIa;aph(6)-Ic;blaTEM-176;ble_p;dfrA12;floR;lnu(F);sul3;tet(A);tet(M)		IncHI2	S	R	S	S	S	S	S	NA	S	R	R	R	R	S	S	8	128	0.25	1	0.03	4	0.03	NA	0.5	256	2048	64	128
R22.0453	2022_CDCC_Market	PRJNA478278	SAMN54912499	SRR36995304	FC22-S-046-1	2022	Taiwan	Chicken meat	Yes/No	90	4909149	Kentucky	314	PDS000072600.66	Yes				aadA1_p;aadA2;aph(3')-IIa;aph(6)-Ic;blaTEM-176;ble_p;dfrA12;floR;lnu(F);sul3;tet(A);tet(M)		IncHI2;IncHI2A	S	R	S	S	S	S	S	NA	S	R	R	R	R	S	S	8	128	0.25	0.5	0.03	4	0.03	NA	0.5	256	2048	64	128
R22.0703	2022_CDCC_Market	PRJNA478278	SAMN53299079	SRR36093106	FC22-S-075-2	2022	Taiwan	Chicken meat	Yes/Yes	71/1	4700150/4747728	Kentucky	314	PDS000072600.66	Yes				aadA1;aph(3')-Ia;blaTEM-1;dfrA5;floR;sul3;tet(A)	gyrA_D87G		S	R	S	S	S	R	I	S	S	R	R	R	R	S	S	4	64	0.25	0.5	0.06	128	0.12	4	0.5	128	1024	32	64
R22.0712	2022_CDCC_Market	PRJNA478278	SAMN54912500	SRR36995303	FC22-S-085-1	2022	Taiwan	Chicken meat	Yes/No	77	4704114	Kentucky	314	PDS000072600.66	Yes				aadA1;aph(3')-Ia;blaTEM-1;dfrA5;floR;sul3;tet(A)	gyrA_D87G	Col(pHAD28)	S	R	S	S	S	R	I	NA	S	R	R	R	R	S	S	16	128	0.25	0.5	0.03	256	0.12	NA	0.5	256	2048	64	128
R22.0836	2022_CDCC_Market	PRJNA478278	SAMN54912501	SRR36995302	FC22-S-091-1	2022	Taiwan	Chicken meat	Yes/No	80	4797171	Kentucky	314	PDS000072600.66	Yes				aac(3)-IVa;aadA1;aph(3')-Ia;aph(4)-Ia;blaTEM-1;dfrA5;floR;sul3;tet(A)	gyrA_D87G	IncI1-I(Alpha)	S	R	S	S	S	R	I	NA	R	R	R	R	R	S	S	4	128	0.25	0.5	0.03	128	0.12	NA	32	256	2048	64	128
R22.1080	CDCC2022Hospital	PRJNA478278	SAMN53299080	SRR36093104	NA22.156	2022	Taiwan	Human	Yes/No	75	4790746	Kentucky	314	PDS000072600.66	Yes				aac(3)-IVa;aadA1;aph(3')-Ia;aph(4)-Ia;blaTEM-1;dfrA5;floR;sul3;tet(A)	gyrA_D87G	IncI1-I(Alpha)	S	R	S	S	S	R	I	S	R	R	R	R	R	S	S	4	64	0.25	0.5	0.03	128	0.12	4	16	128	1024	32	64
R22.1089	2022_CDCC_Market	PRJNA478278	SAMN54912502	SRR36995300	FC22-S-115-1	2022	Taiwan	Chicken meat	Yes/No	80	4704208	Kentucky	314	PDS000072600.66	Yes				aadA1;aph(3')-Ia;blaTEM-1;dfrA5;floR;sul3;tet(A)	gyrA_D87G	Col(pHAD28)	S	R	S	S	S	R	I	S	S	R	R	R	R	S	S	4	64	0.25	0.5	0.03	128	0.12	4	0.5	128	1024	32	64
R22.1426	2022_CDCC_Market	PRJNA478278	SAMN54912503	SRR36995299	FC22-S-145-1	2022	Taiwan	Chicken meat	Yes/No	81	4916960	Kentucky	314	PDS000072600.66	Yes				aadA1_p;aadA2;aph(3')-IIa;aph(6)-Ic;blaTEM-176;ble_p;dfrA12;floR;lnu(F);sul3;tet(A);tet(M)		IncHI2;IncHI2A	S	R	S	S	S	S	S	NA	S	R	R	R	R	S	S	4	64	0.25	0.5	0.03	4	0.02	NA	0.5	256	2048	64	128
R22.1624	CDCC2022Hospital	PRJNA478278	SAMN53299081	SRR36093103	NA22.253	2022	Taiwan	Human	Yes/No	64	4729611	Kentucky	314	PDS000072600.66	Yes				aadA1;aph(3')-Ia;blaTEM-1;dfrA5;floR;sul3;tet(A)	gyrA_D87G		S	R	S	S	S	R	I	S	S	R	R	R	R	S	S	4	64	0.25	0.5	0.03	128	0.12	4	0.5	128	1024	32	64
R22.2307	CDCC2022Hospital	PRJNA478278	SAMN54912504	SRR36995298	NJ22.074	2022	Taiwan	Human	Yes/No	70	4699839	Kentucky	314	PDS000072600.66	Yes				aadA1;aph(3')-Ia;blaTEM-1;dfrA5;floR;sul3;tet(A)	gyrA_D87G		S	R	S	S	S	R	I	NA	S	R	R	R	R	S	S	4	128	0.25	0.5	0.03	256	0.12	NA	0.5	256	2048	64	128
R22.2336	CDCC2022Hospital	PRJNA478278	SAMN53299082	SRR36093102	NL22.037	2022	Taiwan	Human	Yes/No	81	4794205	Kentucky	314	PDS000072600.66	Yes	Yes			aadA1;aph(3')-Ia;blaCMY-2;blaTEM-1;dfrA5;floR;sul3;tet(A)	gyrA_D87G	Col(pHAD28);IncI1-I(Alpha)	S	R	R	I	S	R	I	NA	S	R	R	R	R	S	S	8	128	8	8	0.03	128	0.12	NA	0.5	256	2048	64	128
R22.2339	CDCC2022Hospital	PRJNA478278	SAMN53299083	SRR36093101	NL22.040	2022	Taiwan	Human	Yes/No	71	4740060	Kentucky	314	PDS000072600.66	Yes				aadA1;aph(3')-Ia;blaTEM-1;dfrA5;floR;sul3;tet(A)	gyrA_D87G		S	R	S	S	S	R	I	NA	S	R	R	R	R	S	S	4	128	0.25	0.5	0.03	128	0.12	NA	0.5	256	2048	64	128
R22.2725	CDCC2022Hospital	PRJNA478278	SAMN53299084	SRR36093100	EC22.036	2022	Taiwan	Human	Yes/No	79	4796390	Kentucky	314	PDS000072600.66	Yes				aadA1;aph(3')-Ia;blaTEM-1;dfrA5;floR;sul3;tet(A)	gyrA_D87G	IncI1-I(Alpha)	S	R	S	S	S	R	I	NA	S	R	R	R	R	S	S	4	128	0.25	0.5	0.03	128	0.12	NA	0.5	256	2048	64	128
R22.2731	CDCC2022Hospital	PRJNA478278	SAMN53299085	SRR36093099	NL22.058	2022	Taiwan	Human	Yes/No	64	4738140	Kentucky	314	PDS000072600.66	Yes				aadA1;aph(3')-Ia;blaTEM-1;dfrA5;floR;sul3;tet(A)	gyrA_D87G		S	R	S	S	S	R	I	NA	S	R	R	R	R	S	S	4	128	0.25	0.5	0.03	256	0.12	NA	0.5	256	2048	64	128
R22.3655	NCYU_Kao	PRJNA478278	SAMN54912505	SRR36995297	P2019.71	2019	Taiwan	Pig	Yes/No	69	4705988	Kentucky	314	PDS000072600.66	Yes				aadA1;aph(3')-Ia;blaTEM-1;dfrA5;floR;sul3;tet(A)	gyrA_D87G		S	R	S	S	S	R	I	S	S	R	R	R	R	S	S	4	64	0.25	0.5	0.03	128	0.12	4	0.5	128	1024	32	64
R23.0316	CDCC2023Hospital	PRJNA478278	SAMN53299086	SRR36093097	SB23.017	2023	Taiwan	Human	Yes/No	57	4735986	Kentucky	314	PDS000072600.66	Yes				aadA1;aph(3')-Ia;blaTEM-1;dfrA5;floR;sul3;tet(A)	gyrA_D87G		S	R	S	S	S	R	I	S	S	R	R	R	R	S	S	8	64	0.25	0.5	0.03	128	0.25	4	0.5	128	1024	32	64
R23.0358	CDCC2023Hospital	PRJNA478278	SAMN53299087	SRR36093096	EC23.011	2023	Taiwan	Human	Yes/No	81	4798141	Kentucky	314	PDS000072600.66	Yes				aadA1;aph(3')-Ia;blaTEM-1;dfrA5;floR;sul3;tet(A)	gyrA_D87G	p0111	S	R	S	S	S	R	I	S	S	R	R	R	R	S	S	4	64	0.25	0.5	0.03	128	0.12	4	0.5	128	1024	32	64
R23.0443	CDCC2023Hospital	PRJNA478278	SAMN54912506	SRR36995296	SA23.033	2023	Taiwan	Human	Yes/No	70	4806495	Kentucky	314	PDS000072600.66	Yes				aadA1;aph(3')-Ia;blaTEM-1;dfrA5;floR;sul3;tet(A);dfrA51	gyrA_D87G	IncFIB(pHCM2)	S	R	S	S	S	R	I	S	S	R	R	R	R	S	S	4	64	0.25	0.5	0.03	128	0.12	4	0.5	128	1024	32	64
R23.0458	CDCC2023Hospital	PRJNA478278	SAMN54912507	SRR36995292	CD23.035	2023	Taiwan	Human	Yes/No	70	4740313	Kentucky	314	PDS000072600.66	Yes				aadA1;aph(3')-Ia;blaTEM-1;dfrA5;floR;sul3;tet(A)	gyrA_D87G	IncQ1;IncN	S	R	S	S	S	R	I	S	S	R	R	R	R	S	S	8	64	0.25	0.5	0.06	128	0.12	4	0.5	128	1024	32	64
R23.0699	CDCC2023Hospital	PRJNA478278	SAMN53299088	SRR36093095	NX23.055	2023	Taiwan	Human	Yes/No	85	4808822	Kentucky	314	PDS000072600.66	Yes	Yes			aadA1;aph(3')-Ia;blaCMY-2;blaTEM-1;dfrA5;floR;sul3;tet(A)	gyrA_D87G	IncQ1;Col(pHAD28);IncI1-I(Alpha)	S	R	R	R	S	R	I	S	S	R	R	R	R	R	S	16	64	8	16	0.03	128	0.5	4	0.5	128	1024	32	64
R23.0756	CDCC2023Hospital	PRJNA478278	SAMN53299089	SRR36093094	CG23.026	2023	Taiwan	Human	Yes/No	69	4776053	Kentucky	314	PDS000072600.66					aadA1;aph(3')-Ia;blaTEM-1;floR;sul3	gyrA_D87G	IncI1-I(Alpha)	S	R	S	S	S	R	I	S	S	R	R	S	S	S	S	4	32	0.25	0.5	0.03	64	0.12	4	0.5	64	512	0.25	2
R23.1317	CDCC2023Hospital	PRJNA478278	SAMN53299090	SRR36093093	CQ23.024	2023	Taiwan	Human	Yes/No	63	4744259	Kentucky	314	PDS000072600.66	Yes				aadA1;aph(3')-Ia;blaTEM-1;dfrA5;floR;sul3;tet(A)	gyrA_D87G	IncN	S	R	S	S	S	R	I	S	S	R	R	R	R	S	S	8	64	0.25	0.5	0.03	128	0.12	4	0.5	128	1024	32	64
R23.1648	CDCC2023Hospital	PRJNA478278	SAMN53299091	SRR36093092	SA23.147	2023	Taiwan	Human	Yes/No	62	4731540	Kentucky	314	PDS000072600.66	Yes				aadA1;aph(3')-Ia;blaTEM-1;dfrA5;floR;sul3;tet(A)	gyrA_D87G		S	R	S	S	S	R	I	S	S	R	R	R	R	S	S	4	64	0.25	0.5	0.03	128	0.12	4	0.5	128	1024	32	64
R23.1663	CDCC2023Hospital	PRJNA478278	SAMN53299092	SRR36093091	NX23.149	2023	Taiwan	Human	Yes/No	66	4730649	Kentucky	314	PDS000072600.66	Yes				aadA1;aph(3')-Ia;blaTEM-1;dfrA5;floR;sul3;tet(A)	gyrA_D87G		S	R	S	S	S	R	I	S	S	R	R	R	R	S	S	4	64	0.25	0.5	0.03	128	0.12	4	0.5	128	1024	32	64
R23.1852	CDCC2023Hospital	PRJNA478278	SAMN53299093	SRR36093090	SA23.159	2023	Taiwan	Human	Yes/No	74	4775846	Kentucky	314	PDS000072600.66	Yes				aadA1;aph(3')-Ia;blaTEM-1;dfrA5;floR;sul3;tet(A)	gyrA_D87G	IncN	S	R	S	S	S	R	I	S	S	R	R	R	R	S	S	8	64	0.25	0.5	0.03	128	0.12	4	1	128	1024	32	64
R23.1895	NCYU_Kao	PRJNA478278	SAMN54912508	SRR36995291	C2022.04	2023	Taiwan	Chicken	Yes/No	78	4793474	Kentucky	314	PDS000072600.66	Yes				aadA1_p;aph(3')-Ia;blaTEM-1;dfrA5;floR;lnu(F);sul3;tet(A)	gyrA_D87G	IncI1-I(Alpha)	S	R	S	S	S	R	I	S	S	R	R	R	R	R	S	8	64	0.25	1	0.03	128	0.25	4	0.5	128	1024	32	64
R23.1899	NCYU_Kao	PRJNA478278	SAMN53299094	SRR36093089	C2022.08	2023	Taiwan	Chicken	Yes/Yes	70/1	4700284/4739851	Kentucky	314	PDS000072600.66	Yes				aadA1;aph(3')-Ia;blaTEM-1;dfrA5;floR;sul3;tet(A)	gyrA_D87G		S	R	S	S	S	R	I	S	S	R	R	R	R	R	S	8	64	0.25	0.5	0.03	128	0.12	4	0.5	128	1024	32	64
R23.1901	NCYU_Kao	PRJNA478278	SAMN54912509	SRR36995289	C2022.10	2023	Taiwan	Chicken	Yes/No	67	4738127	Kentucky	314	PDS000072600.66	Yes				aadA1;aph(3')-Ia;blaTEM-1;dfrA5;floR;sul3;tet(A)	gyrA_D87G	IncQ1	S	R	S	S	S	R	I	S	S	R	R	R	R	R	S	8	64	0.25	0.5	0.03	128	0.12	4	0.5	128	1024	32	64
R23.1905	NCYU_Kao	PRJNA478278	SAMN53299095	SRR36093088	C2022.14	2023	Taiwan	Chicken	Yes/Yes	88/3	4921137/4972872	Kentucky	314	PDS000072600.66	Yes				aadA1_p;aadA2;aph(3')-IIa;aph(6)-Ic;blaTEM-176;ble_p;dfrA12;floR;lnu(F);sul3;tet(A);tet(M)		IncQ1;IncHI2;IncHI2A	S	R	S	S	S	S	S	S	S	R	R	R	R	R	S	4	64	0.25	0.5	0.03	4	0.02	4	0.5	128	1024	32	64
R23.1906	NCYU_Kao	PRJNA478278	SAMN54912510	SRR36995288	C2023.01	2023	Taiwan	Chicken	Yes/No	67	4776790	Kentucky	314	PDS000072600.66	Yes				aadA1;aph(3')-Ia;blaTEM-1;dfrA5;floR;sul3;tet(A)	gyrA_D87G	IncN	S	R	S	S	S	R	I	S	S	R	R	R	R	R	S	8	64	0.25	0.5	0.03	128	0.12	4	0.5	128	1024	32	64
R23.2226	CDCC2023Hospital	PRJNA478278	SAMN54912511	SRR36995287	NA23.341	2023	Taiwan	Human	Yes/No	81	4796151	Kentucky	314	PDS000072600.66	Yes				aac(3)-IVa;aadA1;aph(3')-Ia;aph(4)-Ia;blaTEM-1;dfrA5;floR;sul3;tet(A)	gyrA_D87G	IncI1-I(Alpha)	S	R	S	S	S	R	I	S	R	R	R	R	R	S	S	4	64	0.25	0.5	0.03	32	0.12	4	16	128	1024	32	16
R23.2398	CDCC2023Hospital	PRJNA478278	SAMN54912512	SRR36995286	SA23.200	2023	Taiwan	Human	Yes/No	66	4809415	Kentucky	314	PDS000072600.66	Yes				aadA1;aph(3')-Ia;blaTEM-1;dfrA5;floR;sul3;tet(A);dfrA51	gyrA_D87G	IncFIB(pHCM2)	S	R	S	S	S	R	I	S	S	R	R	R	R	S	S	4	64	0.25	0.5	0.03	64	0.12	4	0.5	128	1024	32	32
R24.0290	CDCC2024Hospital	PRJNA478278	SAMN53299096	SRR36093086	SA24.003	2024	Taiwan	Human	Yes/No	73	4736123	Kentucky	314	PDS000072600.66	Yes				aadA1;aph(3')-Ia;blaTEM-1;dfrA5;floR;sul3;tet(A)	gyrA_D87G	IncQ1	S	R	S	S	S	R	I	S	S	R	R	R	R	S	S	4	64	0.25	0.5	0.03	128	0.12	4	0.5	128	1024	32	64
R24.0589	CDCC2024Hospital	PRJNA478278	SAMN53299097	SRR36093085	SA24.023	2024	Taiwan	Human	Yes/No	79	4810839	Kentucky	314	PDS000072600.66	Yes	Yes			aadA1;aph(3')-Ia;blaCMY-2;blaTEM-1;dfrA5;floR;sul3;tet(A)	gyrA_D87G	Col(pHAD28);IncI1-I(Alpha)	S	R	R	R	S	R	I	S	S	R	R	R	R	S	S	8	64	8	16	0.03	128	0.12	4	0.5	128	1024	32	64
R24.0639	CDCC2024Hospital	PRJNA478278	SAMN54912513	SRR36995285	NA24.075	2024	Taiwan	Human	Yes/No	83	4795697	Kentucky	314	PDS000072600.66	Yes				aadA1;aph(3')-Ia;blaTEM-1;dfrA5;floR;sul3;tet(A)	gyrA_D87G	IncI1-I(Alpha)	S	R	S	S	S	R	I	S	S	R	R	R	R	S	S	4	64	0.25	0.5	0.03	128	0.12	4	0.5	128	1024	32	64
R24.0760	CDCC2024Hospital	PRJNA478278	SAMN53299098	SRR36093084	SA24.029	2024	Taiwan	Human	Yes/No	70	4692372	Kentucky	314	PDS000072600.66	Yes				aadA1;aph(3')-Ia;blaTEM-1;dfrA5;floR;sul3;tet(A)	gyrA_D87G		S	R	S	S	S	R	I	S	S	R	R	R	R	S	S	4	64	0.25	0.5	0.03	128	0.12	4	0.5	128	1024	32	64
R24.0976	CDCC2024Hospital	PRJNA478278	SAMN53299099	SRR36093083	CG24.062	2024	Taiwan	Human	Yes/No	82	4826721	Kentucky	314	PDS000072600.66	Yes	Yes			aac(3)-IId;aadA1;aph(3')-Ia;blaCMY-2;blaTEM-1;dfrA14;dfrA5;floR;sul3;tet(A)	gyrA_D87G	Col(pHAD28);IncI1-I(Alpha);Col156	S	R	R	R	S	R	I	S	R	R	R	R	R	S	S	8	64	8	16	0.06	128	0.25	4	16	128	1024	32	64
R24.1115	CDCC2024Hospital	PRJNA478278	SAMN53299100	SRR36093082	CG24.080	2024	Taiwan	Human	Yes/No	78	4865457	Kentucky	314	PDS000072600.66	Yes	Yes			aadA1;aph(3')-Ia;blaCMY-2;blaTEM-1;dfrA5;floR;sul3;tet(A)	gyrA_D87G	Col(pHAD28);IncI1-I(Alpha)	S	R	R	R	S	R	I	S	S	R	R	R	R	R	S	8	64	8	16	0.03	128	0.25	4	0.5	128	1024	32	64
R24.1211	CDCC2024Hospital	PRJNA478278	SAMN54912514	SRR36995295	NJ24.080	2024	Taiwan	Human	Yes/No	81	4776886	Kentucky	314	PDS000072600.66	Yes				aadA1;aph(3')-Ia;blaTEM-1;dfrA5;floR;sul3;tet(A)	gyrA_D87G	IncN	S	R	S	S	S	R	I	S	S	R	R	R	R	S	S	4	64	0.25	0.5	0.03	128	0.12	4	0.5	128	1024	32	64
R24.1221	CDCC2024Hospital	PRJNA478278	SAMN53299101	SRR36093081	ST24.041	2024	Taiwan	Human	Yes/Yes	70/2	4780806/4830414	Kentucky	314	PDS000072600.66	Yes	Yes	Yes	Yes	aadA1;aph(3')-Ia;blaDHA-1;blaTEM-1;dfrA5;floR;mph(A);qnrB;sul1;sul3;tet(A)	gyrA_D87G	IncFIB(pB171)	R	R	R	R	S	R	R	S	S	R	R	R	R	R	S	64	64	4	16	0.03	128	1	4	0.5	128	1024	32	64
R24.1270	CDCC2024Hospital	PRJNA478278	SAMN53299102	SRR36093080	NY24.135	2024	Taiwan	Human	Yes/No	75	4828539	Kentucky	314	PDS000072600.66	Yes	Yes			aadA1;aph(3')-Ia;blaCMY-2;blaTEM-1;dfrA5;floR;sul3;tet(A)	gyrA_D87G	Col(pHAD28);IncI1-I(Alpha);ColRNAI	S	R	R	R	S	R	I	S	S	R	R	R	R	S	S	4	64	8	16	0.03	128	0.12	4	0.5	128	1024	32	64
R24.1333	CDCC2024Hospital	PRJNA478278	SAMN53299103	SRR36093079	NA24.160	2024	Taiwan	Human	Yes/Yes	91/10	4898343/4999229	Kentucky	198	PDS000251222.8	Yes	Yes	Yes		aac(3)-IId;aadA2;aph(3')-Ia_p;arr-2;blaDHA-1;blaOXA-48;blaTEM-1;dfrA14;floR;lnu(F);mph(A);qnrS1;sul1;tet(A);aac(3)-Id_p;aadA7;ramAp	gyrA_D87N;gyrA_S83F;parC_S80I	Col(pHAD28);IncI1-I(Alpha);Col156;ColRNAI;ColpEC648	R	R	R	R	S	R	R	S	R	R	R	R	R	R	S	32	64	8	16	0.25	128	16	4	16	128	1024	32	64
R24.1423	CDCC2024Hospital	PRJNA478278	SAMN54912515	SRR36995284	NL24.061	2024	Taiwan	Human	Yes/No	77	4875494	Kentucky	314	PDS000072600.66	Yes				aadA1;aph(3')-Ia;blaTEM-1;dfrA5;floR;sul3;tet(A)	gyrA_D87G	IncQ1;IncI1-I(Alpha)	S	R	S	S	S	R	I	S	S	R	R	R	R	S	S	4	64	0.25	0.25	0.03	128	0.12	4	0.5	128	1024	32	64
R24.1424	CDCC2024Hospital	PRJNA478278	SAMN53299104	SRR36093078	NL24.062	2024	Taiwan	Human	Yes/No	65	4799614	Kentucky	314	PDS000072600.66	Yes				aadA1;aph(3')-Ia;blaTEM-1;dfrA5;floR;sul3;tet(A)	gyrA_D87G	IncQ1;p0111	S	R	S	S	S	R	I	S	S	R	R	R	R	S	S	4	64	0.25	0.5	0.03	128	0.12	4	0.5	128	1024	32	64
R24.1621	NCYU_Kao	PRJNA478278	SAMN54912516	SRR36995283	C2019.2	2019	Taiwan	Chicken	Yes/No	85	4922718	Kentucky	314	PDS000072600.66	Yes				aadA1_p;aadA2;aph(3')-IIa;aph(6)-Ic;blaTEM-176;ble_p;dfrA12;floR;lnu(F);sul3;tet(A);tet(M)		IncHI2;IncHI2A	S	R	S	S	S	S	S	S	S	R	R	R	R	S	S	4	64	0.25	0.5	0.03	4	0.02	4	0.5	128	1024	32	64
R24.1674	NCYU_Kao	PRJNA478278	SAMN54912517	SRR36995282	Chicken meat	2019	Taiwan	Chicken	Yes/No	71	4699158	Kentucky	314	PDS000072600.66	Yes				aadA1;aph(3')-Ia;blaTEM-1;dfrA5;floR;sul3;tet(A)	gyrA_D87G		S	R	S	S	S	R	I	S	S	R	R	R	R	S	S	4	64	0.25	0.5	0.03	128	0.12	4	0.5	128	1024	32	64
R24.1676	NCYU_Kao	PRJNA478278	SAMN54912518	SRR36995281	C2019.57	2019	Taiwan	Chicken	Yes/No	83	4915972	Kentucky	314	PDS000072600.66	Yes				aadA1_p;aadA2;aph(3')-IIa;aph(6)-Ic;blaTEM-176;ble_p;dfrA12;floR;lnu(F);sul3;tet(A);tet(M)		IncHI2;IncHI2A	S	R	S	S	S	S	S	S	S	R	R	R	R	S	S	4	64	0.25	0.5	0.03	4	0.03	4	0.5	128	1024	32	64
R24.1679	NCYU_Kao	PRJNA478278	SAMN54912519	SRR36995280	C2019.60	2019	Taiwan	Chicken	Yes/No	74	4707194	Kentucky	314	PDS000072600.66	Yes				aadA1;aph(3')-Ia;blaTEM-1;dfrA5;floR;sul3;tet(A)	gyrA_D87G		S	R	S	S	S	R	I	S	S	R	R	R	R	S	S	4	64	0.25	0.5	0.03	128	0.12	4	0.5	128	1024	32	64
R24.1682	NCYU_Kao	PRJNA478278	SAMN54912520	SRR36995278	C2020.2	2020	Taiwan	Chicken	Yes/No	66	4706107	Kentucky	314	PDS000072600.66	Yes				aadA1;aph(3')-Ia;blaTEM-1;dfrA5;floR;sul3;tet(A)	gyrA_D87G	IncQ1	S	R	S	S	S	R	I	S	S	R	R	R	R	S	S	8	64	0.25	0.5	0.03	128	0.12	4	0.5	128	1024	32	64
R24.1686	NCYU_Kao	PRJNA478278	SAMN54912521	SRR36995277	C2021.2	2021	Taiwan	Chicken	Yes/No	73	4700139	Kentucky	314	PDS000072600.66	Yes				aadA1;aph(3')-Ia;blaTEM-1;dfrA5;floR;sul3;tet(A)	gyrA_D87G		S	R	S	S	S	R	I	S	S	R	R	R	R	S	S	4	64	0.25	0.5	0.03	128	0.12	4	0.5	128	1024	32	64
R24.1692	NCYU_Kao	PRJNA478278	SAMN54912522	SRR36995276	C2021.8	2021	Taiwan	Chicken	Yes/No	72	4700551	Kentucky	314	PDS000072600.66	Yes				aadA1;aph(3')-Ia;blaTEM-1;dfrA5;floR;sul3;tet(A)	gyrA_D87G		S	R	S	S	S	R	I	S	S	R	R	R	R	S	S	4	64	0.25	0.5	0.03	128	0.12	4	0.5	128	1024	32	64
R24.1706	NCYU_Kao	PRJNA478278	SAMN54912523	SRR36995275	C2022.15	2022	Taiwan	Chicken	Yes/No	93	4702680	Kentucky	314	PDS000072600.66	Yes				aadA1;aph(3')-Ia;blaTEM-1;dfrA5;floR;sul3;tet(A)	gyrA_D87G	IncQ1	S	R	S	S	S	R	I	S	S	R	R	R	R	R	S	4	64	0.25	0.5	0.03	128	0.12	4	0.5	128	1024	32	64
R24.1708	NCYU_Kao	PRJNA478278	SAMN54912524	SRR36995274	C2022.17	2022	Taiwan	Chicken	Yes/No	73	4737699	Kentucky	314	PDS000072600.66	Yes				aadA1;aph(3')-Ia;blaTEM-1;dfrA5;floR;sul3;tet(A)	gyrA_D87G	IncQ1	S	R	S	S	S	R	I	S	S	R	R	R	R	R	S	4	64	0.25	0.5	0.03	128	0.12	4	0.5	128	1024	32	64
R24.1710	NCYU_Kao	PRJNA478278	SAMN54912525	SRR36995273	C2022.19	2022	Taiwan	Chicken	Yes/No	99	4919695	Kentucky	152	PDS000217831.37					aac(3)-IVa;aadA1;aadA2;aph(4)-Ia;blaTEM-1;cmlA1;floR;sul3;tet(M)	gyrA_S83F	IncI1-I(Alpha);IncFII;IncX1	S	R	S	S	S	R	I	S	R	R	R	S	R	R	S	8	64	0.25	0.25	0.03	128	0.25	4	16	128	1024	0.25	16
R24.1716	NCYU_Kao	PRJNA478278	SAMN54912526	SRR36995272	C2023.14	2023	Taiwan	Chicken	Yes/No	87	4874048	Kentucky	314	PDS000072600.66	Yes	Yes			aadA1;aph(3')-Ia;blaCMY-2;blaTEM-1;dfrA5;floR;sul3;tet(A)	gyrA_D87G	IncQ1;Col(pHAD28);IncI1-I(Alpha)	S	R	R	R	S	R	I	S	S	R	R	R	R	R	S	8	64	8	16	0.03	128	0.25	4	0.5	128	>512	32	64
R24.1717	NCYU_Kao	PRJNA478278	SAMN54912527	SRR36995271	C2023.15	2023	Taiwan	Chicken	Yes/No	72	4744398	Kentucky	314	PDS000072600.66	Yes				aadA1;aph(3')-Ia;blaTEM-1;dfrA5;floR;sul3;tet(A)	gyrA_D87G	IncN	S	R	S	S	S	R	I	S	S	R	R	R	R	R	S	4	64	0.25	0.5	0.03	128	0.12	4	0.5	128	1024	32	64
R24.1724	NCYU_Kao	PRJNA478278	SAMN54912528	SRR36995270	C2024.3	2024	Taiwan	Chicken	Yes/No	75	4799382	Kentucky	314	PDS000072600.66	Yes	Yes			aac(3)-IId;aadA1;aph(3')-Ia;blaCMY-2;blaTEM-1;dfrA14;floR;sul3	gyrA_D87G	IncI1-I(Alpha)	S	R	S	S	S	R	I	S	S	R	R	R	R	R	S	4	64	0.25	0.5	0.03	128	0.12	4	0.5	128	1024	32	64
R24.1725	NCYU_Kao	PRJNA478278	SAMN54912529	SRR36995269	C2024.2	2024	Taiwan	Chicken	Yes/No	81	4706060	Kentucky	314	PDS000072600.66	Yes				aadA1;aph(3')-Ia;blaTEM-1;dfrA5;floR;sul3;tet(A)	gyrA_D87G	IncQ1	S	R	R	R	S	R	I	S	R	R	R	R	S	R	S	4	64	8	16	0.03	128	0.12	4	32	128	1024	32	2
R24.1865	CDCC2024Hospital	PRJNA478278	SAMN53299105	SRR36093077	NA24.211	2024	Taiwan	Human	Yes/No	85	4821999	Kentucky	~314	PDS000072600.66	Yes	Yes			aac(3)-IId;aadA1;aph(3')-Ia;blaCMY-2;blaTEM-1;dfrA14;dfrA5;floR;sul3;tet(A)	gyrA_D87G	Col(pHAD28);IncI1-I(Alpha);IncFII(pCRY)	S	R	R	R	S	R	I	S	R	R	R	R	R	S	S	4	64	8	16	0.03	128	0.12	4	32	128	1024	32	64
R25.0102	CDCC2025Hospital	PRJNA478278	SAMN53299007	SRR36982943	NX25.007	2025	Taiwan	Human	Yes/Yes	81/2	4787005/4831381	Kentucky	314	Not assigned	Yes	Yes	Yes	Yes	aadA1;aph(3')-Ia;blaDHA-1;blaTEM-1;dfrA5;floR;mph(A);qnrB;sul1;sul3;tet(A)	gyrA_D87G	IncFIB(pB171);Col440I	R	R	R	R	S	R	I	S	S	R	R	R	R	S	S	64	64	8	16	0.03	128	0.5	4	0.5	128	1024	32	64
R25.0182	CDCC2025Hospital	PRJNA478278	SAMN53299008	SRR36982942	EC25.003	2025	Taiwan	Human	Yes/Yes	66/2	4763708/4811377	Kentucky	314	PDS000072600.66	Yes			Yes	aadA1;aph(3')-Ia;blaTEM-1;dfrA5;floR;sul3;tet(A)	gyrA_D87G	IncFIB(pB171)	S	R	S	S	S	R	I	S	S	R	R	R	R	S	S	4	64	0.25	0.5	0.03	128	0.12	4	0.5	128	1024	32	64
R25.0216	NCYU_Kao	PRJNA478278	SAMN53299022	SRR36982931	P2023.33	2023	Taiwan	Pig	Yes/No	78	4800114	Kentucky	314	PDS000072600.66	Yes	Yes			aac(3)-IId;aadA1_p;aph(3')-Ia;blaCMY-2;blaTEM-1;dfrA5;floR;sul3;tet(A)	gyrA_D87G	IncI1-I(Alpha)	S	R	R	R	S	R	I	S	R	R	R	R	R	R	S	16	64	8	16	0.03	128	0.5	4	32	128	1024	32	64
R25.0217	NCYU_Kao	PRJNA478278	SAMN53299023	SRR36982920	P2023.34	2023	Taiwan	Pig	Yes/No	81	4803191	Kentucky	314	PDS000072600.66	Yes	Yes			aac(3)-IId;aadA1_p;aadA22;aph(3')-Ia;blaCMY-2;blaTEM-1;dfrA5;floR;sul3;tet(A)	gyrA_D87G	IncI1-I(Alpha);Col440I	S	R	R	R	S	R	I	S	R	R	R	R	R	R	S	16	64	8	16	0.03	128	0.25	4	32	128	1024	32	64
R25.0249	NCYU_Kao	PRJNA478278	SAMN53299024	SRR36982909	C2017.4	2017	Taiwan	Chicken	Yes/No	165	4982017	Kentucky	152	PDS000217831.37					aadA1;aph(3'')-Ib;aph(6)-Id;floR;tet(B);tet(M);blaTEM-215		IncFIB(AP001918);IncFII;IncX1	S	R	S	S	S	S	S	S	S	R	S	S	R	S	S	4	64	0.25	0.25	0.03	4	0.03	4	0.5	128	16	0.25	64
R25.0253	NCYU_Kao	PRJNA478278	SAMN53299025	SRR36982898	C2017.8	2017	Taiwan	Chicken	Yes/No	95	5053890	Kentucky	198	PDS000253588.1	Yes				aadA1;aadA2;aph(3')-Ia;blaTEM-1;cmlA1;dfrA12;floR;qnrS1;sul2;sul3;tet(A);tet(M)		IncQ1;Col(pHAD28);IncFIA(HI1);IncHI1A;IncHI1B(R27)	S	R	S	S	S	S	I	S	S	R	R	R	R	S	S	8	64	0.25	0.5	0.03	8	0.25	4	0.5	128	1024	32	64
R25.0275	NCYU_Kao	PRJNA478278	SAMN53299028	SRR36982887	C2017.30	2017	Taiwan	Chicken	Yes/No	129	4954785	Kentucky	152	PDS000217831.37					aadA1;floR;tet(M);blaTEM-215		IncFIB(AP001918);IncFII;IncX1	S	R	S	S	S	S	S	S	S	R	S	S	I	S	S	8	64	0.25	0.25	0.03	4	0.03	4	0.5	128	16	0.25	8
R25.0276	NCYU_Kao	PRJNA478278	SAMN53299029	SRR36982883	C2017.31	2017	Taiwan	Chicken	Yes/No	84	4854232	Kentucky	152	PDS000217831.37					aadA1;floR;tet(M);blaTEM-215		IncFII;IncX1	S	R	S	S	S	S	S	S	S	R	S	S	R	S	S	8	64	0.25	0.25	0.03	4	0.01	4	0.5	128	32	0.25	16
R25.0284	NCYU_Kao	PRJNA478278	SAMN53299026	SRR36982882	C2024.4	2024	Taiwan	Chicken	Yes/No	76	4798690	Kentucky	314	PDS000072600.66	Yes	Yes			aac(3)-IId;aadA1;aph(3')-Ia;blaCMY-2;blaTEM-1;dfrA14;floR;sul3	gyrA_D87G	IncI1-I(Alpha)	S	R	R	R	S	R	I	S	R	R	R	R	S	S	S	4	64	8	16	0.03	128	0.12	4	32	128	1024	32	2
R25.0285	NCYU_Kao	PRJNA478278	SAMN53299027	SRR36982881	C2024.5	2024	Taiwan	Chicken	Yes/No	81	4705187	Kentucky	314	PDS000072600.66	Yes				aadA1;aph(3')-Ia;blaTEM-1;dfrA5;floR;sul3;tet(A)	gyrA_D87G	IncQ1	S	R	S	S	S	R	I	S	S	R	R	R	R	S	S	4	64	0.25	0.5	0.03	128	0.12	4	0.5	128	1024	32	64
R25.0320	CDCC2025Hospital	PRJNA478278	SAMN53299009	SRR36982941	NL25.008	2025	Taiwan	Human	Yes/Yes	77/5	4807483/4959804	Kentucky	314	PDS000072600.66	Yes				aadA1;aph(3')-Ia;blaTEM-1;dfrA5;floR;sul3;tet(A);dfrA51	gyrA_D87G	IncFIB(pHCM2)	S	R	S	S	S	R	I	S	S	R	R	R	R	S	S	4	64	0.25	1	0.03	128	0.12	4	0.5	128	1024	32	64
R25.0369	CDCC2025Hospital	PRJNA478278	SAMN53299010	SRR36982940	SB25.007	2025	Taiwan	Human	Yes/Yes	80/4	4812832/4906569	Kentucky	314	PDS000072600.66	Yes	Yes			aadA1;aph(3')-Ia;blaCMY-2;blaTEM-1;dfrA5;floR;sul3;tet(A)	gyrA_D87G	Col(pHAD28);IncI1-I(Alpha);IncFII(pCRY)	S	R	R	R	S	R	I	S	S	R	R	R	R	S	S	4	64	8	16	0.03	128	0.12	4	0.5	128	1024	32	64
R25.0391	CDCC2025Hospital	PRJNA478278	SAMN53299011	SRR36982939	NY25.017	2025	Taiwan	Human	Yes/Yes	77/1	4748442/4792279	Kentucky	314	PDS000072600.66	Yes				aadA1_p;aph(3')-Ia;blaTEM-1;dfrA5;floR;sul3;tet(A);tet(M)	gyrA_D87G		S	R	S	S	S	R	I	S	S	R	R	R	R	S	S	8	64	0.25	0.5	0.03	128	0.12	4	0.5	128	1024	32	64
R25.0400	CDCC2025Hospital	PRJNA478278	SAMN53299013	SRR36982938	NL25.016	2025	Taiwan	Human	Yes/Yes	82/3	4891086/4941628	Kentucky	314	PDS000072600.66	Yes				aadA1;aph(3')-Ia;blaTEM-1;dfrA5;floR;sul3;tet(A)	gyrA_D87G	IncI1-I(Alpha);p0111	S	R	S	S	S	R	I	S	S	R	R	R	R	S	S	4	64	0.25	0.5	0.03	128	0.12	4	0.5	128	1024	32	64
R25.0404	CDCC2025Hospital	PRJNA478278	SAMN53299012	SRR36982937	NA25.021	2025	Taiwan	Human	Yes/Yes	77/2	4782266/4831364	Kentucky	314	PDS000072600.66	Yes	Yes	Yes	Yes	aadA1;aph(3')-Ia;blaDHA-1;blaTEM-1;dfrA5;floR;mph(A);qnrB;sul1;sul3;tet(A)	gyrA_D87G	IncFIB(pB171)	R	R	R	R	S	R	I	S	S	R	R	R	R	S	S	64	64	8	16	0.03	128	0.5	4	0.5	128	1024	32	64
R25.0483	CDCC2025Hospital	PRJNA478278	SAMN53299014	SRR36982936	NL25.020	2025	Taiwan	Human	Yes/Yes	80/3	4866396/4933434	Kentucky	314	PDS000072600.66	Yes	Yes			aadA1;aph(3')-Ia;blaCMY-2;blaTEM-1;dfrA5;floR;sul3;tet(A)	gyrA_D87G	IncQ1;IncI1-I(Alpha)	S	R	R	R	S	R	I	S	S	R	R	R	R	S	S	2	64	8	16	0.03	128	0.12	4	0.5	128	1024	32	64
R25.0516	CDCC2025Hospital	PRJNA478278	SAMN53299015	SRR36982935	SA25.019	2025	Taiwan	Human	Yes/Yes	85/6	4871256/4958470	Kentucky	314	Not assigned	Yes	Yes			aadA1;aph(3')-Ia;blaCMY-2;blaTEM-1;dfrA5;floR;sul3;tet(A)	gyrA_D87G	IncQ1;IncI1-I(Alpha)	S	R	R	R	S	R	I	S	S	R	R	R	R	R	S	8	64	8	16	0.03	128	0.25	4	0.5	128	1024	32	64
R25.0535	CDCC2025Hospital	PRJNA478278	SAMN53299018	SRR36982934	NL25.022	2025	Taiwan	Human	Yes/Yes	91/3	4867120/4928608	Kentucky	314	PDS000072600.66	Yes	Yes			aadA1;aph(3')-Ia;blaCMY-2;blaTEM-1;dfrA5;floR;sul3;tet(A)	gyrA_D87G	IncQ1;IncI1-I(Alpha)	S	R	R	R	S	R	I	S	S	R	R	R	R	S	S	4	64	8	16	0.03	128	0.12	4	0.5	64	1024	32	64
R25.0574	CDCC2025Hospital	PRJNA478278	SAMN53299016	SRR36982933	NL25.023	2025	Taiwan	Human	Yes/Yes	72/3	4866885/4933424	Kentucky	314	PDS000072600.66	Yes	Yes			aadA1;aph(3')-Ia;blaCMY-2;blaTEM-1;dfrA5;floR;sul3;tet(A)	gyrA_D87G	IncQ1;IncI1-I(Alpha)	S	R	R	R	S	R	I	S	S	R	R	R	R	S	S	4	64	8	16	0.03	128	0.12	4	0.5	128	1024	32	64
R25.0589	CDCC2025Hospital	PRJNA478278	SAMN53299017	SRR36982932	NY25.041	2025	Taiwan	Human	Yes/Yes	75/4	4867702/4939188	Kentucky	314	PDS000072600.66	Yes	Yes			aadA1;aph(3')-Ia;blaCMY-2;blaTEM-1;dfrA5;floR;sul3;tet(A)	gyrA_D87G	IncQ1;IncI1-I(Alpha)	S	R	R	R	S	R	I	S	S	R	R	R	R	S	S	4	64	8	16	0.03	128	0.12	4	0.5	64	1024	32	64
R25.0641	CDCC2025Hospital	PRJNA478278	SAMN53299020	SRR36982930	NJ25.003	2025	Taiwan	Human	Yes/Yes	78/2	4781157/4832986	Kentucky	314	PDS000072600.66	Yes	Yes	Yes	Yes	aadA1;aph(3')-Ia;blaDHA-1;blaTEM-1;dfrA5;floR;mph(A);qnrB;sul1;sul3;tet(A)	gyrA_D87G	IncFIB(pB171)	R	R	R	R	S	R	I	S	S	R	R	R	R	S	S	32	64	4	16	0.03	128	0.5	4	0.5	128	1024	32	64
R25.0645	CDCC2025Hospital	PRJNA478278	SAMN53299021	SRR36982929	NJ25.007	2025	Taiwan	Human	Yes/Yes	71/1	4741784/4789917	Kentucky	314	PDS000072600.66	Yes				aadA1;aph(3')-Ia;blaTEM-1;dfrA5;floR;sul3;tet(A)	gyrA_D87G		S	R	S	S	S	R	I	S	S	R	R	R	R	S	S	4	64	0.25	0.5	0.03	128	0.12	4	0.5	128	1024	32	64
R25.0658	CDCC2025Hospital	PRJNA478278	SAMN53299019	SRR36982928	NJ25.020	2025	Taiwan	Human	Yes/Yes	85/7	4825787/4893781	Kentucky	198	PDS000251218.4	Yes	Yes	Yes		aac(3)-IId;aadA2;aph(3')-Ia;arr-2;blaCTX-M-55;blaTEM_p;dfrA14;floR;fosA3;lnu(F);mph(A);sul1;tet(A);rmtB1;aac(3)-Id_p;aadA7	gyrA_D87N;gyrA_S83F;parC_S80I	Col156	R	R	R	R	S	R	R	R	R	R	R	R	R	R	S	64	64	8	16	0.03	128	16	256	32	128	1024	32	64
R25.0663	CDCC2025Hospital	PRJNA478278	SAMN53299030	SRR36982927	SA25.020	2025	Taiwan	Human	Yes/Yes	79/1	4756046/4806018	Kentucky	314	PDS000072600.66	Yes				aadA1_p;aph(3')-Ia;blaTEM-1;dfrA5;floR;sul3;tet(A);tet(M)	gyrA_D87G		S	R	S	S	S	R	I	S	S	R	R	R	R	S	S	4	64	0.25	0.5	0.03	128	0.12	4	0.5	128	1024	32	64
R25.0690	CDCC2025Hospital	PRJNA478278	SAMN53299034	SRR36982926	NX25.044	2025	Taiwan	Human	Yes/Yes	76/5	4809271/4876139	Kentucky	314	PDS000072600.66	Yes	Yes	Yes	Yes	aadA1;aph(3')-Ia;blaDHA-1;blaTEM-1;dfrA5;floR;mph(A);qnrB;sul1;sul3;tet(A)	gyrA_D87G	IncFIB(pB171);IncFII(pCRY)	R	R	R	R	S	R	I	S	S	R	R	R	R	S	S	128	64	8	16	0.03	128	0.5	4	0.5	128	1024	32	64
R25.0776	CDCC2025Hospital	PRJNA478278	SAMN53299035	SRR36982925	NY25.065	2025	Taiwan	Human	Yes/Yes	72/2	4771189/4811610	Kentucky	314	PDS000072600.66				Yes	aadA1;blaDHA-1;floR;mph(A);qnrB;sul1;sul3;tet(A)	gyrA_D87G	IncFIB(pB171)	R	R	R	R	S	R	I	S	S	R	R	S	R	S	S	32	64	4	16	0.03	128	0.5	4	0.5	128	1024	0.25	64
R25.0906	CDCC2025Hospital	PRJNA478278	SAMN53299031	SRR36982924	NA25.099	2025	Taiwan	Human	Yes/Yes	83/4	4929298/4986156	Kentucky	~314	PDS000072600.66	Yes	Yes			aadA1;aph(3')-Ia;blaCMY-2;blaTEM-1;dfrA5;floR;sul3;tet(A)	gyrA_D87G	Col(pHAD28);IncI1-I(Alpha);Col156;IncFII(pCRY)	S	R	R	R	S	R	I	S	S	R	R	R	R	R	S	4	64	8	16	0.03	128	0.12	4	0.5	128	1024	32	64
R25.0934	CDCC2025Hospital	PRJNA478278	SAMN53299036	SRR36982923	NJ25.032	2025	Taiwan	Human	Yes/Yes	90/3	4797688/4857114	Kentucky	314	PDS000072600.66	Yes	Yes			aac(3)-IId;aadA1;aph(3')-Ia;blaCMY-2;blaTEM-1;dfrA14;dfrA5;floR;sul3;tet(A)	gyrA_D87G	IncQ1;IncI1-I(Alpha)	S	R	R	R	S	R	I	S	R	R	R	R	R	S	S	4	64	8	16	0.03	128	0.12	4	16	64	1024	32	64
R25.0946	CDCC2025Hospital	PRJNA478278	SAMN53299037	SRR36982922	NJ25.044	2025	Taiwan	Human	Yes/Yes	104/1	4769393/4814880	Kentucky	314	PDS000072600.66	Yes				aadA1_p;aph(3')-Ia;blaTEM-1;dfrA5;floR;sul3;tet(A)	gyrA_D87G	IncQ1	S	R	S	S	S	R	I	S	S	R	R	R	R	S	S	4	64	0.25	0.5	0.03	128	0.12	4	0.5	128	1024	32	64
R25.0971	CDCC2025Hospital	PRJNA478278	SAMN53299038	SRR36982921	NA25.105	2025	Taiwan	Human	Yes/Yes	75/3	4779719/4830356	Kentucky	314	PDS000072600.66	Yes	Yes	Yes	Yes	aadA1;aph(3')-Ia;blaDHA-1;blaTEM-1;dfrA5;floR;mph(A);qnrB;sul1;sul3;tet(A)	gyrA_D87G	IncFIB(pB171)	R	R	R	R	S	R	I	S	S	R	R	R	R	S	S	64	64	8	16	0.03	128	0.5	4	0.5	128	1024	32	64
R25.1002	CDCC2025Hospital	PRJNA478278	SAMN53299032	SRR36982919	NX25.073	2025	Taiwan	Human	Yes/Yes	77/4	4861505/4933569	Kentucky	314	PDS000072600.66	Yes	Yes			aadA1;aph(3')-Ia;blaCMY-2;blaTEM-1;dfrA5;floR;sul3;tet(A)	gyrA_D87G	IncQ1;IncI1-I(Alpha);Col156	S	R	R	R	S	R	I	S	S	R	R	R	R	S	S	4	64	8	16	0.03	128	0.12	4	0.5	128	1024	32	64
R25.1028	CDCC2025Hospital	PRJNA478278	SAMN53299039	SRR36982918	NL25.044	2025	Taiwan	Human	Yes/Yes	68/3	4768058/4819799	Kentucky	314	PDS000072600.66	Yes				aadA1;aph(3')-Ia;blaTEM-1;dfrA5;floR;sul3;tet(A)	gyrA_D87G	IncQ1	S	R	S	S	S	R	I	S	S	R	R	R	R	S	S	8	64	0.25	0.5	0.03	128	0.12	4	0.5	128	1024	32	64
R25.1062	CDCC2025Hospital	PRJNA478278	SAMN53299033	SRR36982917	NU25.024	2025	Taiwan	Human	Yes/Yes	69/2	4745037/4818968	Kentucky	314	PDS000072600.66					aadA1;dfrA5;floR;sul3;tet(A)	gyrA_D87G	IncFII(pCRY)	S	S	S	S	S	R	I	S	S	R	R	R	R	S	S	4	1	0.25	0.5	0.03	128	0.12	4	0.5	128	1024	32	64
R25.1094	CDCC2025Hospital	PRJNA478278	SAMN53299040	SRR36982916	CD25.084	2025	Taiwan	Human	Yes/Yes	76/2	4772244/4821694	Kentucky	314	PDS000072600.66	Yes	Yes	Yes	Yes	aadA1;aph(3')-Ia;blaDHA-1;blaTEM-1;dfrA5;floR;mph(A);qnrB;sul1;sul3;tet(A)	gyrA_D87G	IncFIB(pB171)	R	R	R	R	S	R	I	S	S	R	R	R	R	S	S	32	64	4	16	0.03	128	0.5	4	0.5	128	1024	32	64
R25.1100	CDCC2025Hospital	PRJNA478278	SAMN53299041	SRR36982915	CQ25.018	2025	Taiwan	Human	Yes/Yes	81/5	4809029/4877294	Kentucky	314	PDS000072600.66	Yes	Yes	Yes	Yes	aadA1;aph(3')-Ia;blaDHA-1;blaTEM-1;dfrA5;floR;mph(A);qnrB;sul1;sul3;tet(A)	gyrA_D87G	IncFIB(pB171);IncFII(pCRY)	R	R	R	R	S	R	I	S	S	R	R	R	R	S	S	128	64	8	16	0.03	128	0.5	4	0.5	128	1024	32	64
R25.1108	CDCC2025Hospital	PRJNA478278	SAMN53299042	SRR36982914	NX25.094	2025	Taiwan	Human	Yes/Yes	71/2	4741366/4793648	Kentucky	314	PDS000072600.66	Yes				aadA1;aph(3')-Ia;blaTEM-1;dfrA5;floR;sul3;tet(A)	gyrA_D87G	Col440I	S	R	S	S	S	R	I	S	S	R	R	R	R	S	S	4	64	0.25	0.5	0.03	128	0.12	4	0.5	128	1024	32	64
R25.1109	CDCC2025Hospital	PRJNA478278	SAMN53299043	SRR36982913	NX25.095	2025	Taiwan	Human	Yes/Yes	80/2	4807553/4858410	Kentucky	314	PDS000072600.66	Yes	Yes	Yes	Yes	aadA1;aph(3')-Ia;blaDHA-1;blaTEM-1;dfrA5;floR;mph(A);qnrB;sul1;sul3;tet(A)	gyrA_D87G	IncFIB(pB171);IncFII(pCRY)	R	R	R	R	S	R	I	S	S	R	R	R	R	S	S	64	64	8	16	0.06	128	0.5	4	0.5	128	1024	32	64
R25.1160	CDCC2025Hospital	PRJNA478278	SAMN53299045	SRR36982912	NA25.136	2025	Taiwan	Human	Yes/Yes	77/2	4768270/4808407	Kentucky	314	PDS000072600.66	Yes	Yes	Yes	Yes	aadA1;blaDHA-1;dfrA5;floR;mph(A);qnrB;sul1;sul3;tet(A)	gyrA_D87G	IncFIB(pB171)	R	R	R	R	S	R	I	S	S	R	R	R	R	S	S	64	64	4	16	0.03	128	0.5	4	0.5	128	1024	32	64
R25.1220	CDCC2025Hospital	PRJNA478278	SAMN53299046	SRR36982911	NU25.036	2025	Taiwan	Human	Yes/Yes	74/1	4690170/4738899	Kentucky	314	PDS000072600.66	Yes				aadA1;aph(3')-Ia;blaTEM-1;dfrA5;floR;sul3;tet(A)	gyrA_D87G		S	R	S	S	S	R	I	S	S	R	R	R	R	S	S	4	64	0.25	0.5	0.03	128	0.12	4	0.5	128	1024	32	64
R25.1256	CDCC2025Hospital	PRJNA478278	SAMN53299047	SRR36982910	NA25.143	2025	Taiwan	Human	Yes/Yes	98/5	4782720/4851863	Kentucky	314	PDS000072600.66	Yes	Yes			aac(3)-IId;aadA1;aph(3')-Ia;blaTEM-1;dfrA14;dfrA5;floR;sul3;tet(A);blaCMY	gyrA_D87G	Col(pHAD28);IncI1-I(Alpha)	S	R	R	R	S	R	I	S	R	R	R	R	R	S	S	4	64	8	16	0.03	128	0.12	4	32	128	1024	32	64
R25.1266	CDCC2025Hospital	PRJNA478278	SAMN53299048	SRR36982908	NA25.153	2025	Taiwan	Human	Yes/Yes	76/2	4779853/4831247	Kentucky	314	PDS000072600.66	Yes	Yes	Yes	Yes	aadA1;aph(3')-Ia;blaDHA-1;blaTEM-1;dfrA5;floR;mph(A);qnrB;sul1;sul3;tet(A)	gyrA_D87G	IncFIB(pB171)	R	R	R	R	S	R	I	S	S	R	R	R	R	S	S	32	64	4	16	0.03	128	0.5	4	0.5	128	1024	32	64
R25.1292	CDCC2025Hospital	PRJNA478278	SAMN53299049	SRR36982907	NL25.051	2025	Taiwan	Human	Yes/Yes	72/1	4731970/4779047	Kentucky	314	PDS000072600.66	Yes				aadA1;aph(3')-Ia;blaTEM-1;dfrA5;floR;sul3;tet(A)	gyrA_D87G		S	R	S	S	S	R	I	S	S	R	R	R	R	S	S	4	64	0.25	0.5	0.03	128	0.12	4	0.5	128	1024	32	64
R25.1295	CDCC2025Hospital	PRJNA478278	SAMN53299050	SRR36982906	NL25.054	2025	Taiwan	Human	Yes/Yes	73/3	4769192/4820137	Kentucky	314	PDS000072600.66	Yes				aadA1;aph(3')-Ia;blaTEM-1;dfrA5;floR;sul3;tet(A)	gyrA_D87G	IncQ1	S	R	S	S	S	R	I	S	S	R	R	R	R	S	S	4	64	0.25	0.5	0.03	128	0.12	4	0.5	128	1024	32	64
R25.1297	CDCC2025Hospital	PRJNA478278	SAMN53299051	SRR36982905	NL25.056	2025	Taiwan	Human	Yes/Yes	76/4	4849332/4909418	Kentucky	198	PDS000251222.8					aac(3)-IId;aadA2;arr-2;dfrA14;floR;lnu(F);mph(A);sul1;tet(A);aac(3)-Id_p;aadA7	gyrA_D87N;gyrA_S83F;parC_S80I	Col(pHAD28);Col440II	R	S	S	S	S	R	R	S	R	R	R	R	R	R	S	32	1	0.25	0.5	0.03	128	8	4	32	128	1024	32	64
R25.1317	CDCC2025Hospital	PRJNA478278	SAMN53299053	SRR36982904	NA25.169	2025	Taiwan	Human	Yes/Yes	88/2	4780618/4831289	Kentucky	314	PDS000072600.66	Yes	Yes	Yes	Yes	aadA1;aph(3')-Ia;blaDHA-1;blaTEM-1;dfrA5;floR;mph(A);qnrB;sul1;sul3;tet(A)	gyrA_D87G	IncFIB(pB171)	R	R	R	R	S	R	I	S	S	R	R	R	R	S	S	64	64	4	16	0.03	128	0.5	4	0.5	128	1024	32	64
R25.1331	CDCC2025Hospital	PRJNA478278	SAMN53299052	SRR36982903	NJ25.052	2025	Taiwan	Human	Yes/Yes	87/4	4755878/4809667	Kentucky	314	PDS000072600.66	Yes	Yes	Yes	Yes	aadA1;aph(3')-Ia;blaDHA-1;blaTEM-1;dfrA5;floR;mph(A);qnrB;sul1;sul3;tet(A)	gyrA_D87G	IncQ1;IncFIB(pB171)	R	R	R	R	S	R	I	S	S	R	R	R	R	S	S	64	64	8	16	0.03	128	0.5	4	0.5	128	1024	32	64
R25.1393	CDCC2025Hospital	PRJNA478278	SAMN53299056	SRR36982902	NX25.117	2025	Taiwan	Human	Yes/Yes	81/2	4780357/4831772	Kentucky	314	PDS000072600.66	Yes	Yes	Yes	Yes	aadA1;aph(3')-Ia;blaDHA-1;blaTEM-1;dfrA5;floR;mph(A);qnrB;sul1;sul3;tet(A)	gyrA_D87G	IncFIB(pB171)	R	R	R	R	S	R	I	S	S	R	R	R	R	S	S	64	64	4	16	0.03	128	0.5	4	0.5	128	1024	32	64
R25.1404	CDCC2025Hospital	PRJNA478278	SAMN53299054	SRR36982901	CG25.043	2025	Taiwan	Human	Yes/Yes	79/3	4808583/4858256	Kentucky	314	PDS000072600.66	Yes	Yes	Yes	Yes	aadA1;aph(3')-Ia;blaDHA-1;blaTEM-1;dfrA5;floR;mph(A);qnrB;sul1;sul3;tet(A)	gyrA_D87G	IncFIB(pB171);IncFII(pCRY)	R	R	I	R	S	R	I	S	S	R	R	R	R	S	S	64	64	2	16	0.03	128	0.5	4	0.5	128	1024	32	64
R25.1485	CDCC2025Hospital	PRJNA478278	SAMN53299057	SRR36982900	NY25.148	2025	Taiwan	Human	Yes/Yes	70/3	4747343/4810908	Kentucky	314	PDS000072600.66	Yes				aadA1;aph(3')-Ia;blaTEM-1;dfrA5;floR;sul3;tet(A)	gyrA_D87G	IncQ1;IncN	S	R	S	S	S	R	I	S	S	R	R	R	R	S	S	8	64	0.25	0.5	0.03	128	0.12	4	0.5	128	1024	32	64
R25.1491	CDCC2025Hospital	PRJNA478278	SAMN53299058	SRR36982899	SB25.047	2025	Taiwan	Human	Yes/Yes	68/1	4721440/4768329	Kentucky	314	PDS000072600.66	Yes				aadA1;aph(3')-Ia;blaTEM-1;dfrA5;floR;sul3;tet(A)	gyrA_D87G		S	R	S	S	S	R	I	S	S	R	R	R	R	S	S	4	64	0.25	0.5	0.03	128	0.12	4	0.5	128	1024	32	64
R25.1588	CDCC2025Hospital	PRJNA478278	SAMN53299059	SRR36982897	NA25.201	2025	Taiwan	Human	Yes/Yes	91/6	4928186/5032467	Kentucky	~314	PDS000072600.66	Yes	Yes			aadA1;aph(3')-Ia;blaCMY-2;blaTEM-1;dfrA5;floR;sul3;tet(A)	gyrA_D87G	Col(pHAD28);IncI1-I(Alpha);Col156;IncFII(pCRY)	S	R	R	R	S	R	I	S	S	R	R	R	R	S	S	4	64	8	16	0.03	128	0.12	4	0.5	128	1024	32	64
R25.1667	CDCC2025Hospital	PRJNA478278	SAMN53299061	SRR36982896	NY25.171	2025	Taiwan	Human	Yes/Yes	76/3	4739962/4786705	Kentucky	314	PDS000072600.66	Yes	Yes	Yes	Yes	aadA1;aph(3')-Ia;blaDHA-1;blaTEM-1;dfrA5;floR;mph(A);qnrB;sul1;sul3;tet(A)	gyrA_D87G	IncFIB(pB171)	R	R	R	R	S	R	I	S	S	R	R	R	R	S	S	64	64	4	16	0.03	128	0.5	4	0.5	128	1024	32	64
R25.1688	CDCC2025Hospital	PRJNA478278	SAMN53299062	SRR36982895	CG25.059	2025	Taiwan	Human	Yes/Yes	81/2	4780536/4821473	Kentucky	314	PDS000072600.66	Yes	Yes	Yes	Yes	aadA1;aph(3')-Ia;blaDHA-1;blaTEM_p;dfrA5;floR;mph(A);qnrB;sul1;sul3;tet(A)	gyrA_D87G	IncFIB(pB171)	R	R	R	R	S	R	I	S	S	R	R	R	R	S	S	32	64	8	16	0.03	128	0.5	4	0.5	128	1024	32	64
R25.1696	CDCC2025Hospital	PRJNA478278	SAMN53299060	SRR36982894	CD25.127	2025	Taiwan	Human	Yes/Yes	85/7	4821986/4898591	Kentucky	314	Not assigned	Yes	Yes			aadA1;aph(3')-Ia;blaCMY-2;blaTEM-1;dfrA5;floR;sul3;tet(A)	gyrA_D87G	IncQ1;Col(pHAD28);IncI1-I(Alpha)	S	R	R	R	S	R	I	S	S	R	R	R	R	R	S	4	64	8	16	0.03	128	0.12	4	0.5	128	1024	32	64
R25.1723	CDCC2025Hospital	PRJNA478278	SAMN53299066	SRR36982893	CQ25.038	2025	Taiwan	Human	Yes/Yes	90/17	4848997/4918069	Kentucky	314	PDS000072600.66	Yes	Yes			aadA1;aph(3')-Ia;blaCMY-2;blaTEM-1;dfrA5;floR;sul3;tet(A)	gyrA_D87G	IncQ1;Col(pHAD28);IncI1-I(Alpha);Col156	S	R	R	R	S	R	I	S	S	R	R	R	R	S	S	16	64	8	16	0.03	128	0.5	4	0.5	128	1024	32	64
R25.1734	CDCC2025Hospital	PRJNA478278	SAMN53299063	SRR36982892	NJ25.081	2025	Taiwan	Human	Yes/Yes	76/3	4808334/4858438	Kentucky	314	PDS000072600.66	Yes	Yes	Yes	Yes	aadA1;aph(3')-Ia;blaDHA-1;blaTEM-1;dfrA5;floR;mph(A);qnrB;sul1;sul3;tet(A)	gyrA_D87G	IncFIB(pB171);IncFII(pCRY)	R	R	R	R	S	R	I	S	S	R	R	R	R	S	S	64	64	4	16	0.03	128	0.5	4	0.5	128	1024	32	64
R25.1737	CDCC2025Hospital	PRJNA478278	SAMN53299065	SRR36982891	NJ25.084	2025	Taiwan	Human	Yes/Yes	70/10	4807560/4901403	Kentucky	314	PDS000072600.66	Yes	Yes	Yes	Yes	aadA1;aph(3')-Ia;blaDHA-1;blaTEM-1;dfrA5;floR;mph(A);qnrB;sul1;sul3;tet(A)	gyrA_D87G	IncFIB(pB171);IncFII(pCRY)	R	R	R	R	S	R	I	S	S	R	R	R	R	S	S	64	64	8	16	0.03	128	0.5	4	0.5	64	1024	32	64
R25.1746	CDCC2025Hospital	PRJNA478278	SAMN53299070	SRR36982890	NJ25.093	2025	Taiwan	Human	Yes/Yes	75/1	4689297/4728686	Kentucky	314	PDS000072600.66					aadA1;aph(3')-Ia;blaTEM-1;floR;sul3;tet(A)	gyrA_D87G		S	R	S	S	S	R	I	S	S	R	R	S	R	S	S	4	64	0.25	0.5	0.03	128	0.12	4	0.5	128	1024	0.25	64
R25.1748	CDCC2025Hospital	PRJNA478278	SAMN53299068	SRR36982889	NJ25.095	2025	Taiwan	Human	Yes/Yes	61/1	4730869/4778878	Kentucky	314	PDS000072600.66	Yes				aadA1;aph(3')-Ia;blaTEM-1;dfrA5;floR;sul3;tet(A)	gyrA_D87G		S	R	S	S	S	R	I	S	S	R	R	R	R	S	S	4	64	0.25	0.5	0.03	128	0.12	4	0.5	128	1024	32	64
R25.1796	CDCC2025Hospital	PRJNA478278	SAMN53299071	SRR36982888	NL25.081	2025	Taiwan	Human	Yes/Yes	77/2	4780557/4831396	Kentucky	314	PDS000072600.66	Yes	Yes	Yes	Yes	aadA1;aph(3')-Ia;blaDHA-1;blaTEM-1;dfrA5;floR;mph(A);qnrB;sul1;sul3;tet(A)	gyrA_D87G	IncFIB(pB171)	R	R	R	R	S	R	R	S	S	R	R	R	R	R	S	64	64	8	16	0.5	128	1	4	0.5	128	1024	32	64
R25.1845	CDCC2025Hospital	PRJNA478278	SAMN54912530	SRR36995267	NX25.165	2025	Taiwan	Human	Yes/Yes	73/3	4808358/4859083	Kentucky	314	PDS000072600.66	Yes	Yes	Yes	Yes	aadA1;aph(3')-Ia;blaDHA-1;blaTEM-1;dfrA5;floR;mph(A);qnrB;sul1;sul3;tet(A)	gyrA_D87G	IncFIB(pB171);IncFII(pCRY)	R	R	R	R	S	R	I	S	S	R	R	R	R	S	S	64	64	4	16	0.03	128	0.5	4	1	128	1024	32	64
R25.1866	CDCC2025Hospital	PRJNA478278	SAMN54912531	SRR36995266	NA25.239	2025	Taiwan	Human	Yes/Yes	78/3	4808492/4886408	Kentucky	314	PDS000072600.66	Yes	Yes	Yes	Yes	aadA1;aph(3')-Ia;blaDHA-1;blaTEM-1;dfrA5;floR;mph(A);qnrB;sul1;sul3;tet(A)	gyrA_D87G	IncFIB(pB171);IncFII(pCRY)	R	R	R	R	S	R	I	S	S	R	R	R	R	S	S	64	64	4	16	0.03	128	0.5	4	0.5	128	1024	32	64
R25.1871	CDCC2025Hospital	PRJNA478278	SAMN54912532	SRR36995265	NJ25.098	2025	Taiwan	Human	Yes/Yes	79/3	4823497/4875775	Kentucky	314	PDS000072600.66	Yes	Yes	Yes	Yes	aadA1;blaDHA-1;blaTEM-1;dfrA5;floR;mph(A);qnrB;sul1;sul3;tet(A)	gyrA_D87G	IncFIB(pB171);IncX1	R	R	R	R	S	R	I	S	S	R	R	R	R	R	S	64	64	8	16	0.06	128	0.5	4	0.5	128	1024	32	64
R25.1877	CDCC2025Hospital	PRJNA478278	SAMN54912533	SRR36995264	NJ25.104	2025	Taiwan	Human	Yes/Yes	80/2	4775637/4815414	Kentucky	314	PDS000072600.66	Yes	Yes	Yes	Yes	aadA1;blaDHA-1;dfrA5;floR;mph(A);qnrB;sul1;sul3;tet(A)	gyrA_D87G	IncFIB(pB171)	R	R	R	R	S	R	I	S	S	R	R	R	R	S	S	64	64	8	16	0.03	128	0.5	4	0.5	128	1024	32	64
R25.1905	CDCC2025Hospital	PRJNA478278	SAMN54912534	SRR36995263	NY25.205	2025	Taiwan	Human	Yes/Yes	81/3	4807634/4859481	Kentucky	314	PDS000072600.66	Yes	Yes	Yes	Yes	aadA1;aph(3')-Ia;blaDHA-1;blaTEM-1;dfrA5;floR;mph(A);qnrB;sul1;sul3;tet(A)	gyrA_D87G	IncFIB(pB171);IncFII(pCRY)	R	R	R	R	S	R	I	S	S	R	R	R	R	S	S	32	64	4	16	0.03	128	0.5	4	0.5	128	1024	32	64
R25.1921	CDCC2025Hospital	PRJNA478278	SAMN54912535	SRR36995262	NX25.169	2025	Taiwan	Human	Yes/Yes	81/1	4763084/4819596	Kentucky	314	PDS000072600.66	Yes				aadA1_p;aph(3')-Ia;blaTEM-1;dfrA5;floR;sul3;tet(A)	gyrA_D87G		S	R	S	S	S	R	I	S	S	R	R	R	R	S	S	4	64	0.25	0.5	0.03	128	0.12	4	0.5	128	1024	32	64
R25.1955	CDCC2025Hospital	PRJNA478278	SAMN53299055	SRR36982886	CD25.154	2025	Taiwan	Human	Yes/Yes	72/2	4779657/4831244	Kentucky	314	PDS000072600.66	Yes	Yes	Yes	Yes	aadA1;aph(3')-Ia;blaDHA-1;blaTEM-1;dfrA5;floR;mph(A);qnrB;sul1;sul3;tet(A)	gyrA_D87G	IncFIB(pB171)	R	R	R	R	S	R	I	S	S	R	R	R	R	S	S	64	64	4	16	0.03	128	0.5	4	0.5	128	1024	32	64
R25.1962	CDCC2025Hospital	PRJNA478278	SAMN53299067	SRR36982885	CD25.161	2025	Taiwan	Human	Yes/Yes	82/2	4781670/4831370	Kentucky	314	PDS000072600.66	Yes	Yes	Yes	Yes	aadA1;aph(3')-Ia;blaDHA-1;blaTEM-1;dfrA5;floR;mph(A);qnrB;sul1;sul3;tet(A)	gyrA_D87G	IncFIB(pB171)	R	R	R	R	S	R	I	S	S	R	R	R	R	S	S	64	64	4	16	0.03	128	0.5	4	0.5	128	1024	32	64
R25.1995	CDCC2025Hospital	PRJNA478278	SAMN53299069	SRR36982884	NU25.057	2025	Taiwan	Human	Yes/Yes	75/2	4780733/4830248	Kentucky	314	PDS000072600.66	Yes	Yes	Yes	Yes	aadA1;aph(3')-Ia;blaDHA-1;blaTEM-1;dfrA5;floR;mph(A);qnrB;sul1;sul3;tet(A)	gyrA_D87G	IncFIB(pB171)	R	R	R	R	S	R	I	S	S	R	R	R	R	S	S	64	64	4	16	0.03	128	0.5	4	0.5	128	1024	32	64
R25.2005	CDCC2025Hospital	PRJNA478278	SAMN54912536	SRR36995261	NL25.091	2025	Taiwan	Human	Yes/Yes	74/1	4721595/4768150	Kentucky	314	Not assigned	Yes				aadA1;aph(3')-Ia;blaTEM-1;dfrA5;floR;sul3;tet(A)	gyrA_D87G		S	R	S	S	S	R	I	S	S	R	R	R	R	S	S	4	64	0.25	0.5	0.03	128	0.12	4	0.5	128	1024	32	64
SD14.100	CDCC2014Hospital	PRJNA478278	SAMN54912537	SRR36995294	08-102-083446	2014	Taiwan	Human	Yes/No	62	4674980	Kentucky	314	PDS000253584.1								S	S	S	S	S	S	S	S	S	S	S	S	S	S	S	4	1	0.25	0.5	0.03	4	0.03	4	0.5	8	64	0.25	2
W070	NCYU_Kao	PRJNA478278	SAMN54912538	SRR36995293	W070	2013	Taiwan	Duck	Yes/No	72	5080022	Kentucky	198	PDS000253588.1	Yes				aadA1;aadA2_p;aph(3')-IIa;aph(6)-Ic;blaTEM-176;ble_p;catA2;cmlA1;dfrA12;floR;sul2;sul3;tet(A)		Col(pHAD28);IncHI2;IncHI2A	S	R	S	S	S	S	S	S	S	R	R	R	R	R	S	8	64	0.25	0.5	0.06	4	0.01	4	0.5	128	1024	32	64
[truncated: 25 more columns]

## Sheet: Table S2
Table S2. Temporal trends of Salmonella enterica serovar Kentucky among all Salmonella isolates from Humans and their PFGE cluster distribution, 2004–2025
Category	2004	2005	2006	2007	2008	2009	2010	2011	2012	2013	2014	2015	2016	2017	2018	2019	2021	2022	2023	2024	2025	Total
Total Salmonella isolates	2535	2326	2098	3779	2284	1961	1679	760	863	2247	1821	3035	3756	5153	1708	1607	1486	1490	1635	1510	1490	45223
S. Kentucky isolates	0	1	0	0	0	0	0	0	0	0	4	7	4	7	7	15	16	13	20	36	62	192
S. Kentucky, %	0	0.0429923	0	0	0	0	0	0	0	0	0.21966	0.230643	0.106496	0.135843	0.409836	0.933416	1.07672	0.872483	1.22324	2.38411	4.16107	0.424563
PFGE cluster I (ST198)	0	1	0	0	0	0	0	0	0	0	0	4	2	4	1	0	0	0	3	2	2	19
PFGE cluster II (ST314)	0	0	0	0	0	0	0	0	0	0	4	3	2	3	6	15	16	13	17	34	60	173

## Sheet: Table S3
Table S3. Distribution of sequence types (STs) among 165 Salmonella enterica serovar Kentucky isolates by source.
Category	2005	2011	2013	2014	2015	2016	2017	2018	2019	2020	2021	2022	2023	2024	2025	Total
Total (N)	1	2	2	1	2	2	11	2	12	1	10	19	21	17	62	165
ST152	0	0	1	0	0	0	4	0	0	0	0	1	0	0	0	6
ST198	1	2	1	0	1	1	7	1	0	0	0	0	0	1	2	17
ST314	0	0	0	1	1	1	0	1	12	1	10	18	21	16	60	142
Human	1			1	2	2	3	2	3		8	7	12	13	62	116
ST198	1				1	1	3	1						1	2	10
ST314				1	1	1		1	3		8	7	12	12	60	106
Chicken		2	1				5		4	1	2	3	7	4		29
ST152			1				4					1				6
ST198		2					1									3
ST314									4	1	2	2	7	4		20
Chicken meat							3		4			9				16
ST198							3									3
ST314									4			9				13
Pig									1				2			3
314									1				2			3
Duck			1													1
ST198			1													1

## Sheet: Table S4
Table S4. Col156-type blaOXA-48-carrying plasmids identified by BLASTn using pR24.1333_7.8k as query against the NCBI nucleotide database.
Description	Scientific Name	Max Score	Total Score	Query Cover	E value	Per. ident	Acc. Len	Accession	Inc type	ARGs
Klebsiella pneumoniae TUM17816 plasmid pMTY17816_OXA48 DNA, complete sequence	Klebsiella pneumoniae	14537	16726	1	0	100	7872	AP019554.1	Col156	blaOXA-48
Escherichia coli IPCEC31 plasmid pIPCEC31_3 DNA, complete sequence	Escherichia coli	14537	16726	1	0	100	7872	AP026786.1	Col156	blaOXA-48
Escherichia coli strain 18AR0845 plasmid p18AR0845B, complete sequence	Escherichia coli	14532	16721	1	0	99.99	7872	CP175693.1	Col156	blaOXA-48
Escherichia coli strain 07B19CPO001B plasmid p07B19001B_D_OXA, complete sequence	Escherichia coli	14532	16715	1	0	99.99	7872	PP320269.1	Col156	blaOXA-48
Escherichia coli strain 29A20CPO013 plasmid p29A20013_C_OXA, complete sequence	Escherichia coli	14488	16676	1	0	99.89	7872	PV022988.1	Col156	blaOXA-48
Escherichia coli strain 53 plasmid p53_E-OXA48, complete sequence	Escherichia coli	14460	16649	1	0	99.82	7872	CP048364.1	Col156	blaOXA-48
Klebsiella pneumoniae TUM17823 plasmid pMTY17823_OXA48 DNA, complete sequence	Klebsiella pneumoniae	14432	16621	1	0	99.76	7872	AP019557.1	Col156	blaOXA-48
Salmonella enterica subsp. enterica serovar Paratyphi B var. L(+) tartrate + strain P7704 plasmid unnamed1, complete sequence	Salmonella enterica subsp. enterica serovar Paratyphi B var. L(+) tartrate +	9071	16951	1	0	99.98	7999	CP065186.1	Col156	blaOXA-48
Escherichia coli strain 07D18CPO003 plasmid p07D18003_C_OXA, complete sequence	Escherichia coli	8268	16725	1	0	100	7872	PP320273.1	Col156	blaOXA-48
Escherichia coli strain 11A18CPO030 plasmid p11A18030_C_OXA, complete sequence	Escherichia coli	8189	16659	1	0	100	7872	PP320282.1	Col156	blaOXA-48
